# Supplementary material for: Parallel expression evolution of oxidative stress-related genes in fiber from wild and domesticated diploid and polyploid cotton (Gossypium)
Source: BMC Genomics. 2009 Aug 17;10:378. doi: 10.1186/1471-2164-10-378 (PMC2907704; doi:10.1186/1471-2164-10-378)
Supplement: Additional file 1 — Biological processes with their corresponding genes up-regulated in G. arboreum in contrast to G. raimondii. The data provided represent the statistical comparison of two diploid species at early stage of fiber development. [file 1471-2164-10-378-S1.xls]

## Sheet: Sheet1
Additional file 1. Biological processes with their corresponding genes up-regulated in G.arboreum in contrast to G.raimondii.
go	name	p-Value	Contig	Gene Name
ROSs producing categories
GO:0009853	photorespiration	0.000664	Cotton16_00006_13	gi|1352821|sp|P31333|RBS_GOSHI Ribulose bisphosphate carboxylase small chain, chloroplast precursor (RuBisCO small subunit)
			Cotton16_00733_02	gi|7431428|pir||T10242 (S)-2-hydroxy-acid oxidase (EC 1.1.3.15) - cucurbit
			Cotton16_01201_01	hydroxypyruvate reductase [Bruguiera gymnorrhiza]
			Cotton16_01201_02	hydroxypyruvate reductase [Bruguiera gymnorrhiza]
			Cotton16_04333_01	gi|1352821|sp|P31333|RBS_GOSHI Ribulose bisphosphate carboxylase small chain, chloroplast precursor (RuBisCO small subunit)
			Cotton16_05132_01	gi|27754229|gb|AAO22568.1| putative glycolate oxidase [Arabidopsis thaliana]
			Cotton16_05910_01	gi|18958052|gb|AAL79599.1| AT5g52840/MXC20_6 [Arabidopsis thaliana]
			Cotton16_07678_01	gi|18275|emb|CAA32764.1| unnamed protein product [Cucumis sativus]
			Cotton16_11472_01	transcription factor APFI-like [Solanum tuberosum]
			Cotton16_13139_01	gi|110737078|dbj|BAF00492.1| gamma-glutamyltransferase-like protein [Arabidopsis thaliana]
			Cotton16_20963_01	gi|18275|emb|CAA32764.1| unnamed protein product [Cucumis sativus]
			Cotton16_23290_01	glycolate oxidase
			Cotton16_24777_01	gi|30693102|ref|NP_851103.1| EMB1467; NADH dehydrogenase (ubiquinone)/ NADH dehydrogenase/ electron transporter/ iron ion binding / oxidoreductase [Arabidopsis thaliana]
			Cotton16_31466_01	unknown [Arabidopsis thaliana]
			Cotton16_57825_01	gi|7431428|pir||T10242 (S)-2-hydroxy-acid oxidase (EC 1.1.3.15) - cucurbit
			Cotton16_36442_02	gi|27754229|gb|AAO22568.1| putative glycolate oxidase [Arabidopsis thaliana]
			Cotton16_47356_01	gi|1352821|sp|P31333|RBS_GOSHI Ribulose bisphosphate carboxylase small chain, chloroplast precursor (RuBisCO small subunit)
			Cotton16_01201_03	hydroxypyruvate reductase [Bruguiera gymnorrhiza]
			Cotton16_50867_01	gi|1352821|sp|P31333|RBS_GOSHI Ribulose bisphosphate carboxylase small chain, chloroplast precursor (RuBisCO small subunit)
GO:0008891	glycolate oxidase activity	0.00137889	Cotton16_00733_04	glycolate oxidase [Pachysandra terminalis]
			Cotton16_36245_01	glycolate oxidase
			Cotton16_42445_01	gi|113632158|dbj|BAF25839.1| Os09g0560300 [Oryza sativa (japonica cultivar-group)]
			Cotton16_00733_02	gi|7431428|pir||T10242 (S)-2-hydroxy-acid oxidase (EC 1.1.3.15) - cucurbit
			Cotton16_05132_01	gi|27754229|gb|AAO22568.1| putative glycolate oxidase [Arabidopsis thaliana]
			Cotton16_23290_01	glycolate oxidase
			Cotton16_57825_01	gi|7431428|pir||T10242 (S)-2-hydroxy-acid oxidase (EC 1.1.3.15) - cucurbit
			Cotton16_36442_02	gi|27754229|gb|AAO22568.1| putative glycolate oxidase [Arabidopsis thaliana]
			Cotton16_00733_04	glycolate oxidase [Pachysandra terminalis]
			Cotton16_36245_01	glycolate oxidase
GO:0003960	NADPH:quinone reductase activity	0.000254	Cotton16_00021_07	gi|20465807|gb|AAM20008.1| putative light harvesting pigment protein [Arabidopsis thaliana]
			Cotton16_00073_02	gi|62320240|dbj|BAD94498.1| quinone reductase-like protein [Arabidopsis thaliana]
			Cotton16_00720_01	gi|20465807|gb|AAM20008.1| putative light harvesting pigment protein [Arabidopsis thaliana]
			Cotton16_00720_02	gi|20465807|gb|AAM20008.1| putative light harvesting pigment protein [Arabidopsis thaliana]
			Cotton16_02240_01	gi|62320240|dbj|BAD94498.1| quinone reductase-like protein [Arabidopsis thaliana]
			Cotton16_02944_01	Alcohol dehydrogenase superfamily, zinc-containing; Short-chain dehydrogenase/reductase SDR [Medicago truncatula]
			Cotton16_24935_01	gi|20465807|gb|AAM20008.1| putative light harvesting pigment protein [Arabidopsis thaliana]
			Cotton16_51647_01	minor allergen [Arabidopsis thaliana]
GO:0050665	hydrogen peroxide biosynthetic process	0.00068	Cotton16_01788_02	F22C12.18 [Arabidopsis thaliana]
			Cotton16_29236_01	NADPH oxidase [Nicotiana tabacum]
			Cotton16_45501_01	respiratory burst oxidase homolog [Nicotiana benthamiana]
GO:0004467	long-chain-fatty-acid-CoA ligase activity	0.00112106	Cotton16_01936_02	long chain acyl-CoA synthetase [Brassica napus]
			Cotton16_08519_01	gi|113644443|dbj|BAF27584.1| Os11g0147000 [Oryza sativa (japonica cultivar-group)]
			Cotton16_12499_01	Peptidase M24; Peptidase aspartic, active site [Medicago truncatula]
			Cotton16_17793_01	gi|25055011|gb|AAN71969.1| putative acyl CoA synthetase [Arabidopsis thaliana]
			Cotton16_21796_01	long chain acyl-CoA synthetase 6 [Arabidopsis thaliana]
			Cotton16_58329_01	gi|113533410|dbj|BAF05793.1| Os01g0681200 [Oryza sativa (japonica cultivar-group)]
			Cotton16_37341_01	gi|25055011|gb|AAN71969.1| putative acyl CoA synthetase [Arabidopsis thaliana]
ROSs scavenging categories
GO:0004601	peroxidase activity	4.11e-07	Cotton16_00001_096	peroxidase
			Cotton16_00001_183	peroxidase
			Cotton16_00001_190	peroxidase
			Cotton16_00001_209	peroxidase
			Cotton16_00001_216	peroxidase
			Cotton16_00001_243	peroxidase
			Cotton16_00060_03	gi|1345674|sp|P17598|CATA1_GOSHI Catalase isozyme 1
			Cotton16_00249_01	ascorbate peroxidase [Hordeum vulgare]
			Cotton16_00878_01	gi|7269449|emb|CAB79453.1| putative peroxidase [Arabidopsis thaliana]
			Cotton16_01338_02	thylakoid-bound ascorbate peroxidase [Nicotiana tabacum]
			Cotton16_01361_02	ascorbate peroxidase [Hordeum vulgare]
			Cotton16_02381_01	peroxidase
			Cotton16_02702_01	glutathione S-transferase U1 [Malva pusilla]
			Cotton16_02707_01	gi|12324132|gb|AAG52033.1|AC011914_3 peroxidase ATP23a; 12312-13683 [Arabidopsis thaliana]
			Cotton16_03279_01	glutathione S-transferase U1 [Malva pusilla]
			Cotton16_04409_01	gi|7484766|pir||T10190 L-ascorbate peroxidase (EC 1.11.1.11) precursor - cucurbit
			Cotton16_05430_01	peroxidase
			Cotton16_05796_01	glutathione S-transferase U1 [Malva pusilla]
			Cotton16_09258_01	glutathione S-transferase U1 [Malva pusilla]
			Cotton16_10635_01	glutathione S-transferase U1 [Malva pusilla]
			Cotton16_12524_01	glutathione S-transferase U1 [Malva pusilla]
			Cotton16_16195_01	gi|7270079|emb|CAB79894.1| peroxidase-like protein [Arabidopsis thaliana]
			Cotton16_16934_01	gi|12324132|gb|AAG52033.1|AC011914_3 peroxidase ATP23a; 12312-13683 [Arabidopsis thaliana]
			Cotton16_17225_01	ascorbate peroxidase [Vitis pseudoreticulata]
			Cotton16_22742_01	2,4-D inducible glutathione S-transferase [Glycine max]
			Cotton16_26794_01	putative CuZn-superoxide dismutase [Populus tremula x Populus tremuloides]
			Cotton16_28531_01	gi|66360174|pdb|1TP9|D Chain D, Prx D (Type Ii) From Populus Tremula
			Cotton16_29158_01	glutathione S-transferase U1 [Malva pusilla]
			Cotton16_30138_01	ascorbate peroxidase
			Cotton16_31397_01	TPA_exp: alpha-dioxygenase 3 [Lycopersicon esculentum]
			Cotton16_32199_01	ascorbate peroxidase
			Cotton16_33422_01	ascorbate peroxidase [Hordeum vulgare]
			Cotton16_35909_01	ascorbate peroxidase [Vitis pseudoreticulata]
			Cotton16_53475_01	peroxidase
			Cotton16_43954_01	ascorbate peroxidase [Hordeum vulgare]
			Cotton16_49946_01	glutathione S-transferase U1 [Malva pusilla]
			Cotton16_04409_02	thylakoid-bound ascorbate peroxidase [Nicotiana tabacum]
			Cotton16_39176_01	ascorbate peroxidase
			Cotton16_50504_01	peroxidase
			Cotton16_38052_01	putative glutathione peroxidase [Zea mays]
			Cotton16_49162_01	peroxidase
			Cotton16_46661_01	glutathione S-transferase U1 [Malva pusilla]
GO:0016209	antioxidant activity	6.6e-06	Cotton16_00001_096	peroxidase
			Cotton16_00001_183	peroxidase
			Cotton16_00001_190	peroxidase
			Cotton16_00001_209	peroxidase
			Cotton16_00001_216	peroxidase
			Cotton16_00001_243	peroxidase
			Cotton16_00060_03	gi|1345674|sp|P17598|CATA1_GOSHI Catalase isozyme 1
			Cotton16_00249_01	ascorbate peroxidase [Hordeum vulgare]
			Cotton16_00878_01	gi|7269449|emb|CAB79453.1| putative peroxidase [Arabidopsis thaliana]
			Cotton16_01338_02	thylakoid-bound ascorbate peroxidase [Nicotiana tabacum]
			Cotton16_01361_02	ascorbate peroxidase [Hordeum vulgare]
			Cotton16_02381_01	peroxidase
			Cotton16_02702_01	glutathione S-transferase U1 [Malva pusilla]
			Cotton16_02707_01	gi|12324132|gb|AAG52033.1|AC011914_3 peroxidase ATP23a; 12312-13683 [Arabidopsis thaliana]
			Cotton16_03279_01	glutathione S-transferase U1 [Malva pusilla]
			Cotton16_04409_01	gi|7484766|pir||T10190 L-ascorbate peroxidase (EC 1.11.1.11) precursor - cucurbit
			Cotton16_05430_01	peroxidase
			Cotton16_05796_01	glutathione S-transferase U1 [Malva pusilla]
			Cotton16_09258_01	glutathione S-transferase U1 [Malva pusilla]
			Cotton16_10635_01	glutathione S-transferase U1 [Malva pusilla]
			Cotton16_12524_01	glutathione S-transferase U1 [Malva pusilla]
			Cotton16_14498_01	superoxide dismutase [Fagus sylvatica]
			Cotton16_14929_01	superoxide dismutase [Fagus sylvatica]
			Cotton16_16195_01	gi|7270079|emb|CAB79894.1| peroxidase-like protein [Arabidopsis thaliana]
			Cotton16_16934_01	gi|12324132|gb|AAG52033.1|AC011914_3 peroxidase ATP23a; 12312-13683 [Arabidopsis thaliana]
			Cotton16_17225_01	ascorbate peroxidase [Vitis pseudoreticulata]
			Cotton16_22742_01	2,4-D inducible glutathione S-transferase [Glycine max]
			Cotton16_26794_01	putative CuZn-superoxide dismutase [Populus tremula x Populus tremuloides]
			Cotton16_28531_01	gi|66360174|pdb|1TP9|D Chain D, Prx D (Type Ii) From Populus Tremula
			Cotton16_29158_01	glutathione S-transferase U1 [Malva pusilla]
			Cotton16_30138_01	ascorbate peroxidase
			Cotton16_31397_01	TPA_exp: alpha-dioxygenase 3 [Lycopersicon esculentum]
			Cotton16_32199_01	ascorbate peroxidase
			Cotton16_33422_01	ascorbate peroxidase [Hordeum vulgare]
			Cotton16_35909_01	ascorbate peroxidase [Vitis pseudoreticulata]
			Cotton16_53475_01	peroxidase
			Cotton16_43954_01	ascorbate peroxidase [Hordeum vulgare]
			Cotton16_49946_01	glutathione S-transferase U1 [Malva pusilla]
			Cotton16_04409_02	thylakoid-bound ascorbate peroxidase [Nicotiana tabacum]
			Cotton16_39176_01	ascorbate peroxidase
			Cotton16_50504_01	peroxidase
			Cotton16_38052_01	putative glutathione peroxidase [Zea mays]
			Cotton16_49162_01	peroxidase
			Cotton16_46661_01	glutathione S-transferase U1 [Malva pusilla]
GO:0004364	glutathione transferase activity	8.7e-06	Cotton16_01571_02	glutathione S-transferase [Euphorbia esula]
			Cotton16_02702_01	glutathione S-transferase U1 [Malva pusilla]
			Cotton16_03279_01	glutathione S-transferase U1 [Malva pusilla]
			Cotton16_05566_01	Glutathione S-transferase, N-terminal; Glutathione S-transferase, C-terminal-like [Medicago truncatula]
			Cotton16_05796_01	glutathione S-transferase U1 [Malva pusilla]
			Cotton16_09258_01	glutathione S-transferase U1 [Malva pusilla]
			Cotton16_10635_01	glutathione S-transferase U1 [Malva pusilla]
			Cotton16_12524_01	glutathione S-transferase U1 [Malva pusilla]
			Cotton16_19369_01	glutathione S-transferase F1 [Malva pusilla]
			Cotton16_22742_01	2,4-D inducible glutathione S-transferase [Glycine max]
			Cotton16_29158_01	glutathione S-transferase U1 [Malva pusilla]
			Cotton16_35636_01	glutathione S-transferase GST 21 [Glycine max]
			Cotton16_49946_01	glutathione S-transferase U1 [Malva pusilla]
			Cotton16_56047_01	glutathione S-transferase [Euphorbia esula]
			Cotton16_46661_01	glutathione S-transferase U1 [Malva pusilla]
			Cotton16_00163_01	glutathione S-transferase U1 [Malva pusilla]
GO:0016688	L-ascorbate peroxidase activity	0.000353	Cotton16_00249_01	ascorbate peroxidase [Hordeum vulgare]
			Cotton16_01338_02	thylakoid-bound ascorbate peroxidase [Nicotiana tabacum]
			Cotton16_01361_02	ascorbate peroxidase [Hordeum vulgare]
			Cotton16_04409_01	gi|7484766|pir||T10190 L-ascorbate peroxidase (EC 1.11.1.11) precursor - cucurbit
			Cotton16_17225_01	ascorbate peroxidase [Vitis pseudoreticulata]
			Cotton16_30138_01	ascorbate peroxidase
			Cotton16_32199_01	ascorbate peroxidase
			Cotton16_33422_01	ascorbate peroxidase [Hordeum vulgare]
			Cotton16_35909_01	ascorbate peroxidase [Vitis pseudoreticulata]
			Cotton16_43954_01	ascorbate peroxidase [Hordeum vulgare]
			Cotton16_04409_02	thylakoid-bound ascorbate peroxidase [Nicotiana tabacum]
			Cotton16_39176_01	ascorbate peroxidase
GO:0016123	xanthophyll biosynthetic process	0.000366	Cotton16_00001_065	zeaxanthin epoxidase [Thellungiella halophila]
			Cotton16_00001_084	zeaxanthin epoxidase [Thellungiella halophila]
			Cotton16_00888_01	beta-carotene hydroxylase [Citrus kinokuni]
			Cotton16_11309_01	carotenoid beta-ring hydroxylase [Citrus sinensis]
			Cotton16_14041_01	zeaxanthin epoxidase [Thellungiella halophila]
GO:0009636	response to toxin	0.00167492	Cotton16_00001_295	gi|2501494|sp|Q40287|UFOG5_MANES Anthocyanidin 3-O-glucosyltransferase (Flavonol 3-O-glucosyltransferase 5) (UDP-glucose flavonoid 3-O-glucosyltransferase 5)
			Cotton16_01571_02	glutathione S-transferase [Euphorbia esula]
			Cotton16_02702_01	glutathione S-transferase U1 [Malva pusilla]
			Cotton16_03279_01	glutathione S-transferase U1 [Malva pusilla]
			Cotton16_04405_01	gi|79082433|gb|ABB51979.1| nitrilase 4A [Lupinus angustifolius]
			Cotton16_05566_01	Glutathione S-transferase, N-terminal; Glutathione S-transferase, C-terminal-like [Medicago truncatula]
			Cotton16_05796_01	glutathione S-transferase U1 [Malva pusilla]
			Cotton16_09258_01	glutathione S-transferase U1 [Malva pusilla]
			Cotton16_10635_01	glutathione S-transferase U1 [Malva pusilla]
			Cotton16_12524_01	glutathione S-transferase U1 [Malva pusilla]
			Cotton16_19369_01	glutathione S-transferase F1 [Malva pusilla]
			Cotton16_22742_01	2,4-D inducible glutathione S-transferase [Glycine max]
			Cotton16_25678_01	gi|226220|prf||1501386A acetolactate synthase
			Cotton16_29158_01	glutathione S-transferase U1 [Malva pusilla]
			Cotton16_35636_01	glutathione S-transferase GST 21 [Glycine max]
			Cotton16_42933_01	gi|226220|prf||1501386A acetolactate synthase
			Cotton16_49946_01	glutathione S-transferase U1 [Malva pusilla]
			Cotton16_56047_01	glutathione S-transferase [Euphorbia esula]
			Cotton16_46661_01	glutathione S-transferase U1 [Malva pusilla]
GO:0033554	cellular response to stress	0.00199293	Cotton16_03279_01	glutathione S-transferase U1 [Malva pusilla]
			Cotton16_04405_01	gi|79082433|gb|ABB51979.1| nitrilase 4A [Lupinus angustifolius]
			Cotton16_09434_01	phytochrome-associated protein 1 (PAP1) [Arabidopsis thaliana]
			Cotton16_12403_01	unknown protein [Arabidopsis thaliana]
			Cotton16_12524_01	glutathione S-transferase U1 [Malva pusilla]
			Cotton16_14866_01	unknown protein [Arabidopsis thaliana]
			Cotton16_22742_01	2,4-D inducible glutathione S-transferase [Glycine max]
			Cotton16_29158_01	glutathione S-transferase U1 [Malva pusilla]
			Cotton16_51533_01	hypothetical protein [Arabidopsis thaliana]
			Cotton16_49946_01	glutathione S-transferase U1 [Malva pusilla]
			Cotton16_39568_01	putative stress-responsive protein [Tamarix androssowii]
			Cotton16_62009_01	putative stress-responsive protein [Tamarix androssowii]
GO:0006979	response to oxidative stress	0.00260704	Cotton16_00001_096	peroxidase
			Cotton16_00001_183	peroxidase
			Cotton16_00001_190	peroxidase
			Cotton16_00001_209	peroxidase
			Cotton16_00001_216	peroxidase
			Cotton16_00001_243	peroxidase
			Cotton16_00060_03	gi|1345674|sp|P17598|CATA1_GOSHI Catalase isozyme 1
			Cotton16_00214_02	gi|120669|sp|P26518|G3PC_MAGLI Glyceraldehyde-3-phosphate dehydrogenase, cytosolic
			Cotton16_00249_01	ascorbate peroxidase [Hordeum vulgare]
			Cotton16_00878_01	gi|7269449|emb|CAB79453.1| putative peroxidase [Arabidopsis thaliana]
			Cotton16_01338_02	thylakoid-bound ascorbate peroxidase [Nicotiana tabacum]
			Cotton16_01361_02	ascorbate peroxidase [Hordeum vulgare]
			Cotton16_01571_02	glutathione S-transferase [Euphorbia esula]
			Cotton16_02267_01	gi|2501578|sp|Q39963|PDX1_HEVBR Probable pyridoxin biosynthesis protein ER1 (PDX1 homolog) (Ethylene-inducible protein HEVER)
			Cotton16_02360_01	Similar to Nicotiana protein kinase (gb|D26601). [Arabidopsis thaliana]
			Cotton16_02381_01	peroxidase
			Cotton16_02396_01	putative acid phosphatase [Lupinus luteus]
			Cotton16_03279_01	glutathione S-transferase U1 [Malva pusilla]
			Cotton16_04409_01	gi|7484766|pir||T10190 L-ascorbate peroxidase (EC 1.11.1.11) precursor - cucurbit
			Cotton16_05430_01	peroxidase
			Cotton16_06587_01	gi|31711784|gb|AAP68248.1| At2g05710 [Arabidopsis thaliana]
			Cotton16_09740_01	small heat stress protein class CIII [Lycopersicon peruvianum]
			Cotton16_10377_01	putative acid phosphatase [Lupinus luteus]
			Cotton16_12524_01	glutathione S-transferase U1 [Malva pusilla]
			Cotton16_13055_01	oxidoreductase/ zinc ion binding [Arabidopsis thaliana]
			Cotton16_15386_01	gi|91805849|gb|ABE65653.1| polcalcin [Arabidopsis thaliana]
			Cotton16_16195_01	gi|7270079|emb|CAB79894.1| peroxidase-like protein [Arabidopsis thaliana]
			Cotton16_17225_01	ascorbate peroxidase [Vitis pseudoreticulata]
			Cotton16_19369_01	glutathione S-transferase F1 [Malva pusilla]
			Cotton16_19514_01	myo-inositol 1-phosphate synthase [Passiflora edulis f. flavicarpa]
			Cotton16_22742_01	2,4-D inducible glutathione S-transferase [Glycine max]
			Cotton16_23959_01	mitogen-activated protein kinase 3 [Chorispora bungeana]
			Cotton16_24777_01	gi|30693102|ref|NP_851103.1| EMB1467; NADH dehydrogenase (ubiquinone)/ NADH dehydrogenase/ electron transporter/ iron ion binding / oxidoreductase [Arabidopsis thaliana]
			Cotton16_26963_01	gi|40824092|gb|AAR92344.1| At1g52560 [Arabidopsis thaliana]
			Cotton16_27835_01	Concanavalin A-like lectin/glucanase [Medicago truncatula]
			Cotton16_29158_01	glutathione S-transferase U1 [Malva pusilla]
			Cotton16_30078_01	gi|7269544|emb|CAB79546.1| putative dihydrolipoamide succinyltransferase [Arabidopsis thaliana]
			Cotton16_30125_01	gi|23505967|gb|AAN28843.1| At2g22240/T26C19.10 [Arabidopsis thaliana]
			Cotton16_30138_01	ascorbate peroxidase
			Cotton16_31397_01	TPA_exp: alpha-dioxygenase 3 [Lycopersicon esculentum]
			Cotton16_32090_01	gi|7269544|emb|CAB79546.1| putative dihydrolipoamide succinyltransferase [Arabidopsis thaliana]
			Cotton16_32199_01	ascorbate peroxidase
			Cotton16_33422_01	ascorbate peroxidase [Hordeum vulgare]
			Cotton16_34286_01	mitogen-activated protein kinase 3 [Brassica napus]
			Cotton16_35909_01	ascorbate peroxidase [Vitis pseudoreticulata]
			Cotton16_35936_01	gi|14548099|sp|Q9SSV4|INO1_NICPA Inositol-3-phosphate synthase (Myo-inositol-1-phosphate synthase) (MI-1-P synthase) (IPS)
			Cotton16_50794_01	gi|31711784|gb|AAP68248.1| At2g05710 [Arabidopsis thaliana]
			Cotton16_53475_01	peroxidase
			Cotton16_43954_01	ascorbate peroxidase [Hordeum vulgare]
			Cotton16_49946_01	glutathione S-transferase U1 [Malva pusilla]
			Cotton16_56047_01	glutathione S-transferase [Euphorbia esula]
			Cotton16_04409_02	thylakoid-bound ascorbate peroxidase [Nicotiana tabacum]
			Cotton16_00001_875	gi|24111419|gb|AAN46859.1| At2g32120/F22D22.13 [Arabidopsis thaliana]
			Cotton16_39176_01	ascorbate peroxidase
			Cotton16_39799_01	gi|110737195|dbj|BAF00546.1| TPR-repeat protein [Arabidopsis thaliana]
			Cotton16_50504_01	peroxidase
			Cotton16_38052_01	putative glutathione peroxidase [Zea mays]
			Cotton16_49162_01	peroxidase
GO:0016801	hydrolase activity, acting on ether bonds	0.000497518	Cotton16_00865_02	gi|2764804|emb|CAA55293.1| epoxide hydrolase [Glycine max]
			Cotton16_01984_01	gi|2764804|emb|CAA55293.1| epoxide hydrolase [Glycine max]
			Cotton16_01984_02	gi|2764804|emb|CAA55293.1| epoxide hydrolase [Glycine max]
			Cotton16_02987_01	gi|23308303|gb|AAN18121.1| At4g02340/T14P8_15 [Arabidopsis thaliana]
			Cotton16_08227_01	gi|2764804|emb|CAA55293.1| epoxide hydrolase [Glycine max]
			Cotton16_13775_01	gi|2764804|emb|CAA55293.1| epoxide hydrolase [Glycine max]
			Cotton16_28125_01	gi|2764804|emb|CAA55293.1| epoxide hydrolase [Glycine max]
			Cotton16_36508_01	soluble epoxide hydrolase [Brassica napus]
			Cotton16_46320_01	epoxide hydrolase
			Cotton16_00001_351	beta xylosidase [Fragaria x ananassa]
			Cotton16_00001_354	beta xylosidase [Fragaria x ananassa]
			Cotton16_00078_01	gi|21553987|gb|AAM63068.1| xyloglucan endo-transglycosylase, putative [Arabidopsis thaliana]
			Cotton16_00078_02	endoxyloglucan transferase [Daucus carota]
			Cotton16_00078_05	endoxyloglucan transferase [Daucus carota]
			Cotton16_00084_05	gi|21280935|gb|AAM44973.1| putative class I chitinase [Arabidopsis thaliana]
			Cotton16_00141_02	xyloglucan endotransglycosylase
			Cotton16_00594_01	beta-amylase [Glycine max]
			Cotton16_00594_02	beta-amylase [Prunus armeniaca]
			Cotton16_01025_01	plastid alpha-amylase [Actinidia chinensis]
			Cotton16_01110_01	xyloglucan endotransglycosylase 1 [Litchi chinensis]
			Cotton16_01110_02	xyloglucan endotransglycosylase 1 [Litchi chinensis]
			Cotton16_01602_01	endo-1,4-beta-glucanase [Pisum sativum]
			Cotton16_02464_01	chitinase III [Vitis vinifera]
			Cotton16_02843_01	xyloglucan endotransglucosylase/hydrolase 2 [Rosa x borboniana]
			Cotton16_02882_01	gi|21536820|gb|AAM61152.1| putative beta-1,3-glucanase [Arabidopsis thaliana]
			Cotton16_02905_01	Methyladenine glycosylase [Medicago truncatula]
			Cotton16_02952_01	gi|13124019|sp|Q41596|CHI1_THECC Endochitinase 1 precursor
			Cotton16_03189_01	beta-1,3-glucanase 1 [Ziziphus jujuba]
			Cotton16_03682_01	beta xylosidase [Fragaria x ananassa]
			Cotton16_04346_01	beta-amylase 1 [Nicotiana langsdorffii x Nicotiana sanderae]
			Cotton16_04496_01	Peptidase S26A, signal peptidase I; Glycoside hydrolase, family 28 [Medicago truncatula]
			Cotton16_05419_01	endoxyloglucan transferase [Daucus carota]
			Cotton16_06229_01	Glycoside hydrolase, family 20 [Medicago truncatula]
			Cotton16_09261_01	starch branching enzyme [Phaseolus vulgaris]
			Cotton16_09755_01	xyloglucan endotransglycosylase 1 [Litchi chinensis]
			Cotton16_09889_01	hydrolase, hydrolyzing O-glycosyl compounds [Arabidopsis thaliana]
			Cotton16_10383_01	beta-amylase 1 [Nicotiana langsdorffii x Nicotiana sanderae]
			Cotton16_10568_01	Methyladenine glycosylase [Medicago truncatula]
			Cotton16_10712_01	gi|51971909|dbj|BAD44619.1| unknown protein [Arabidopsis thaliana]
			Cotton16_11787_01	beta-amylase 1 [Nicotiana langsdorffii x Nicotiana sanderae]
			Cotton16_12033_01	beta-amylase 1 [Nicotiana langsdorffii x Nicotiana sanderae]
			Cotton16_12515_01	xyloglucan endotransglycosylase
			Cotton16_14046_01	gi|18086336|gb|AAL57631.1| At1g78060/F28K19_32 [Arabidopsis thaliana]
			Cotton16_16650_01	beta xylosidase [Fragaria x ananassa]
			Cotton16_17059_01	gi|3024386|sp|Q39786|PGLR_GOSHI Polygalacturonase precursor (PG) (Pectinase)
			Cotton16_18282_01	hypothetical protein [Thellungiella halophila]
			Cotton16_18389_01	gi|17104805|gb|AAL34291.1| putative glucan endo-1,3-beta-glucosidase precursor [Arabidopsis thaliana]
			Cotton16_19326_01	xyloglucan endotransglycosylase-related protein
			Cotton16_20679_01	beta-amylase [Castanea crenata]
			Cotton16_20883_01	gi|116310833|emb|CAH67620.1| OSIGBa0140J09.1 [Oryza sativa (indica cultivar-group)]
			Cotton16_21929_01	putative beta-galactosidase BG1 [Vitis vinifera]
			Cotton16_24273_01	gi|22136872|gb|AAM91780.1| putative xyloglucan endo-transglycosylase [Arabidopsis thaliana]
			Cotton16_25052_01	gi|113578995|dbj|BAF17358.1| Os05g0391500 [Oryza sativa (japonica cultivar-group)]
			Cotton16_28249_01	beta-glucosidase, putative [Medicago truncatula]
			Cotton16_28673_01	beta-D-glucan exohydrolase [Nicotiana tabacum]
			Cotton16_28770_01	beta xylosidase [Fragaria x ananassa]
			Cotton16_29061_01	gi|113537951|dbj|BAF10334.1| Os02g0802200 [Oryza sativa (japonica cultivar-group)]
			Cotton16_30233_01	gi|23198186|gb|AAN15620.1| alpha-mannosidase [Arabidopsis thaliana]
			Cotton16_31158_01	gi|21536820|gb|AAM61152.1| putative beta-1,3-glucanase [Arabidopsis thaliana]
			Cotton16_32223_01	xyloglucan endotransglycosylase
			Cotton16_32453_01	beta-1,3-glucanase, acidic [Coffea arabica]
			Cotton16_32468_01	gi|113611414|dbj|BAF21792.1| Os07g0538000 [Oryza sativa (japonica cultivar-group)]
			Cotton16_34532_01	gi|20981684|sp|P23472|CHLY_HEVBR Hevamine-A precursor [Includes: Chitinase ; Lysozyme ]
			Cotton16_53107_01	Chain A, Hevamine Mutant D125aE127A IN COMPLEX WITH TETRA-Nag
			Cotton16_60009_01	gi|110738527|dbj|BAF01189.1| hypothetical protein [Arabidopsis thaliana]
			Cotton16_38572_01	beta-1,3-glucanase 1 [Ziziphus jujuba]
			Cotton16_54884_01	gi|110742883|dbj|BAE99339.1| hypothetical protein [Arabidopsis thaliana]
			Cotton16_10712_02	beta-1,3-glucanase, acidic [Coffea arabica]
			Cotton16_54572_01	gi|110742883|dbj|BAE99339.1| hypothetical protein [Arabidopsis thaliana]
			Cotton16_00854_04	putative imbibition protein [Cicer arietinum]
			Cotton16_54343_01	gi|113564876|dbj|BAF15219.1| Os04g0513900 [Oryza sativa (japonica cultivar-group)]
			Cotton16_40415_01	beta-amylase [Prunus armeniaca]
			Cotton16_42946_01	alpha-D-xylosidase [Tropaeolum majus]
			Cotton16_36155_02	starch branching enzyme I [Pisum sativum]
			Cotton16_60710_01	hydrolase, hydrolyzing O-glycosyl compounds [Arabidopsis thaliana]
			Cotton16_36178_01	hydrolase, hydrolyzing O-glycosyl compounds [Arabidopsis thaliana]
			Cotton16_61734_01	alpha-amylase 2 [Manihot esculenta]
			Cotton16_57827_01	gi|110738563|dbj|BAF01207.1| glycosyl transferase like protein [Arabidopsis thaliana]
			Cotton16_48474_01	gi|113565414|dbj|BAF15757.1| Os04g0612100 [Oryza sativa (japonica cultivar-group)]
			Cotton16_43701_01	gi|21536820|gb|AAM61152.1| putative beta-1,3-glucanase [Arabidopsis thaliana]
			Cotton16_53980_01	xyloglucan endotransglycosylase 1 [Litchi chinensis]
ROSs signaling categories
GO:0019887	protein kinase regulator activity	0.00021	Cotton16_00236_03	cyclin d3 [Glycine max]
			Cotton16_03975_01	cyclin-dependent kinases regulatory subunit [Glycine max]
			Cotton16_07153_01	A-type cyclin [Catharanthus roseus]
			Cotton16_09081_01	cyclin d3 [Glycine max]
			Cotton16_11947_01	cyclin d2 [Glycine max]
			Cotton16_30452_01	cyclin D3 [Medicago sativa]
			Cotton16_30604_01	cyclin D3 [Medicago sativa]
			Cotton16_32590_01	cyclin-dependent kinases regulatory subunit [Glycine max]
			Cotton16_56809_01	cyclin A-like protein [Nicotiana tabacum]
			Cotton16_41075_01	cyclin-dependent kinases regulatory subunit [Glycine max]
			Cotton16_36283_01	cyclin [Medicago sativa]
			Cotton16_61061_01	cyclin D [Populus tremula x Populus tremuloides]
GO:0010241	ent-kaurene oxidase activity	0.000901	Cotton16_05146_01	cytochrome P450 monooxygenase CYP701A16 [Glycine max]
			Cotton16_11929_01	cytochrome P450 monooxygenase CYP701A16 [Glycine max]
			Cotton16_44839_01	gi|3342251|gb|AAC39506.1| GA3 [Arabidopsis thaliana]
GO:0016836	hydro-lyase activity	0.000905	Cotton16_00003_03	gi|1168738|sp|P46512|CAH1_FLALI Carbonic anhydrase 1 (Carbonate dehydratase 1)
			Cotton16_00003_23	carbonic anhydrase
			Cotton16_00003_33	carbonic anhydrase
			Cotton16_00003_36	carbonic anhydrase
			Cotton16_00403_01	gi|1169534|sp|P42896|ENO_RICCO Enolase (2-phosphoglycerate dehydratase) (2-phospho-D-glycerate hydro-lyase)
			Cotton16_01480_01	gi|17065090|gb|AAL32699.1| fatty acid multifunctional protein (AtMFP2) [Arabidopsis thaliana]
			Cotton16_04202_01	carbonic anhydrase [Vigna radiata]
			Cotton16_04405_01	gi|79082433|gb|ABB51979.1| nitrilase 4A [Lupinus angustifolius]
			Cotton16_05001_01	4D11_17 [Brassica rapa subsp. pekinensis]
			Cotton16_05859_01	tryptophan synthase alpha chain [Arabidopsis thaliana]
			Cotton16_06587_01	gi|31711784|gb|AAP68248.1| At2g05710 [Arabidopsis thaliana]
			Cotton16_07545_01	tryptophan synthase alpha chain [Arachis hypogaea]
			Cotton16_07877_01	carbonic anhydrase
			Cotton16_08101_01	gi|42794937|gb|AAS45834.1| PCD/DCoH-like protein 2 [Arabidopsis thaliana]
			Cotton16_08415_01	los [Brassica rapa subsp. chinensis]
			Cotton16_08763_01	Prephenate dehydratase with ACT region [Medicago truncatula]
			Cotton16_08840_01	unknown [Arabidopsis thaliana]
			Cotton16_11472_01	transcription factor APFI-like [Solanum tuberosum]
			Cotton16_14101_01	carbonic anhydrase
			Cotton16_14249_01	carbonic anhydrase
			Cotton16_17663_01	3-isopropylmalate dehydratase large subunit [Medicago truncatula]
			Cotton16_19968_01	dihydrodipicolinate synthase [Populus trichocarpa x Populus deltoides]
			Cotton16_21871_01	Prephenate dehydratase with ACT region [Medicago truncatula]
			Cotton16_30327_01	carbonic anhydrase
			Cotton16_30328_01	gi|24899785|gb|AAN65107.1| similar to dihydroflavonol reductase [Arabidopsis thaliana]
			Cotton16_31688_01	gi|115471|sp|P17067|CAHC_PEA Carbonic anhydrase, chloroplast precursor (Carbonate dehydratase) [Contains: Carbonic anhydrase, 27 kDa isoform; Carbonic anhydrase, 25 kDa isoform]
			Cotton16_33003_01	gi|28059023|gb|AAO29979.1| putative fumarase [Arabidopsis thaliana]
			Cotton16_50794_01	gi|31711784|gb|AAP68248.1| At2g05710 [Arabidopsis thaliana]
			Cotton16_55558_01	putative 3-dehydroquinate dehydratase/shikimate dehydrogenase [Fagus sylvatica]
			Cotton16_45269_01	putative dihydroxyacid dehydratase [Arabidopsis thaliana]
			Cotton16_53047_01	gi|2495230|sp|Q43072|HIS7_PEA Imidazoleglycerol-phosphate dehydratase (IGPD)
GO:0005245	Calcium ion siganlling	0.000353	Cotton16_01875_02	calcium ion binding [Arabidopsis thaliana]
			Cotton16_23979_01	calcium-dependent protein kinase [Arachis hypogaea]
			Cotton16_12417_01	gi|37728270|gb|AAO43936.1| putative calcium homeostasis regulator [Arabidopsis thaliana]
			Cotton16_52123_01	calcium-dependent protein kinase [Malus x domestica]
			Cotton16_13815_01	gi|7106179|gb|AAF36087.1| endoplasmic reticulum-type calcium-transporting ATPase 1 [Arabidopsis thaliana]
			Cotton16_32084_02	seed calcium dependent protein kinase a [Glycine max]
			Cotton16_00979_03	gi|23397190|gb|AAN31878.1| putative calcium-dependent protein kinase (CDPK6) [Arabidopsis thaliana]
			Cotton16_03360_01	gi|110738680|dbj|BAF01265.1| Calmodulin-binding transcription activator 2 [Arabidopsis thaliana]
			Cotton16_45518_01	gi|110737019|dbj|BAF00464.1| calmodulin-binding heat-shock - like protein [Arabidopsis thaliana]
			Cotton16_33864_01	IQ calmodulin-binding region [Medicago truncatula]
			Cotton16_00236_04	phloem calmodulin-like-domain protein kinase PCPK1 [Cucurbita maxima]
			Cotton16_30584_01	calmodulin-binding protein 60-D [Phaseolus vulgaris]
			Cotton16_21025_01	calmodulin-binding protein 60-D [Phaseolus vulgaris]
			Cotton16_02005_03	gi|6041859|gb|AAF02168.1|AC009853_28 putative calmodulin [Arabidopsis thaliana]
			Cotton16_16718_01	gi|1583770|prf||2121384D calmodulin
			Cotton16_08903_01	gi|1583770|prf||2121384D calmodulin
			Cotton16_32093_01	gi|110737019|dbj|BAF00464.1| calmodulin-binding heat-shock - like protein [Arabidopsis thaliana]
			Cotton16_35800_01	putative calmodulin [Arabidopsis thaliana]
			Cotton16_03360_01	gi|110738680|dbj|BAF01265.1| Calmodulin-binding transcription activator 2 [Arabidopsis thaliana]
GO:0008967	phosphoglycolate phosphatase activity	0.000366	Cotton16_00754_01	HAD-superfamily hydrolase, subfamily IIA [Medicago truncatula]
			Cotton16_00754_02	phosphoglycolate phosphatase
			Cotton16_21380_01	HAD-superfamily hydrolase, subfamily IIA [Medicago truncatula]
			Cotton16_27693_01	4-nitrophenylphosphatase-like [Arabidopsis thaliana]
			Cotton16_27953_01	hydrolase [Arabidopsis thaliana]
GO:0004672	protein kinase activity	0.0003	Cotton16_00001_312	Ser/Thr protein kinase [Lotus japonicus]
			Cotton16_00001_378	gi|20259910|gb|AAM13302.1| protein kinase 5 [Arabidopsis thaliana]
			Cotton16_00002_069	gi|109946417|gb|ABG48387.1| At4g18710 [Arabidopsis thaliana]
			Cotton16_00016_08	putative protein kinase APK1A [Trifolium pratense]
			Cotton16_00043_08	chlorophyll A/B binding protein
			Cotton16_00118_05	mitogen-activated protein kinase 4 [Petroselinum crispum]
			Cotton16_00179_01	gi|30685467|ref|NP_850199.1| ATP binding / protein kinase/ protein serine/threonine kinase/ protein-tyrosine kinase [Arabidopsis thaliana]
			Cotton16_00193_01	ATP binding / kinase/ protein serine/threonine kinase [Arabidopsis thaliana]
			Cotton16_00206_01	gi|31711866|gb|AAP68289.1| At1g10940 [Arabidopsis thaliana]
			Cotton16_00206_03	gi|31711866|gb|AAP68289.1| At1g10940 [Arabidopsis thaliana]
			Cotton16_00211_01	putative casein kinase [Arabidopsis thaliana]
			Cotton16_00260_03	gi|23197840|gb|AAN15447.1| Unknown protein [Arabidopsis thaliana]
			Cotton16_00769_02	putative receptor protein kinase [Arabidopsis thaliana]
			Cotton16_00778_01	gi|111074450|gb|ABH04598.1| At1g14000 [Arabidopsis thaliana]
			Cotton16_00800_02	putative receptor protein kinase [Arabidopsis thaliana]
			Cotton16_01018_01	gi|21360469|gb|AAM47350.1| AT5g41990/MJC20_9 [Arabidopsis thaliana]
			Cotton16_01056_01	gi|94442405|gb|ABF18990.1| At5g08160 [Arabidopsis thaliana]
			Cotton16_01089_02	brassinosteroid receptor [Pisum sativum]
			Cotton16_01364_01	CBL-interacting protein kinase 1 [Populus trichocarpa]
			Cotton16_02261_01	gi|116310260|emb|CAH67267.1| OSIGBa0145C12.4 [Oryza sativa (indica cultivar-group)]
			Cotton16_02384_01	putative pp70 ribosomal protein S6 kinase [Avena sativa]
			Cotton16_02556_01	ATP binding / protein serine/threonine kinase [Arabidopsis thaliana]
			Cotton16_02599_01	gi|117168235|gb|ABK32200.1| At1g67060 [Arabidopsis thaliana]
			Cotton16_02761_01	ATP binding / protein kinase/ protein serine/threonine kinase/ protein-tyrosine kinase [Arabidopsis thaliana]
			Cotton16_02828_01	gi|113579022|dbj|BAF17385.1| Os05g0398000 [Oryza sativa (japonica cultivar-group)]
			Cotton16_03872_01	putative receptor kinase [Malus x domestica]
			Cotton16_04239_01	gi|117168235|gb|ABK32200.1| At1g67060 [Arabidopsis thaliana]
			Cotton16_05467_01	gi|20259541|gb|AAM13890.1| putative receptor protein kinase [Arabidopsis thaliana]
			Cotton16_05791_01	gi|23197888|gb|AAN15471.1| Unknown protein [Arabidopsis thaliana]
			Cotton16_06140_01	gi|110738213|dbj|BAF01036.1| putative leucine-rich receptor-like protein kinase [Arabidopsis thaliana]
			Cotton16_06225_01	calcium/calmodulin-regulated receptor-like kinase [Medicago sativa]
			Cotton16_06435_01	leucine-rich repeat receptor-like kinase [Populus tomentosa]
			Cotton16_06698_01	protein kinase Pti1 [Glycine max]
			Cotton16_06852_01	gi|6513945|gb|AAF14849.1|AC011664_31 putative protein kinase [Arabidopsis thaliana]
			Cotton16_07084_01	putative S-receptor kinase homolog 2 precursor [Oryza sativa (japonica cultivar-group)]
			Cotton16_07357_01	calcium/calmodulin-regulated receptor-like kinase [Medicago sativa]
			Cotton16_07566_01	putative receptor-protein kinase [Arabidopsis thaliana]
			Cotton16_07670_01	gi|30685467|ref|NP_850199.1| ATP binding / protein kinase/ protein serine/threonine kinase/ protein-tyrosine kinase [Arabidopsis thaliana]
			Cotton16_08402_01	phytochrome F [Lycopersicon esculentum]
			Cotton16_08492_01	At2g31880/F20M17.8 [Arabidopsis thaliana]
			Cotton16_08857_01	gi|62996992|gb|AAY24540.1| casein kinase 1-like protein 11 [Arabidopsis thaliana]
			Cotton16_09017_01	gi|15240142|ref|NP_196292.1| ATP binding / carbohydrate binding / kinase/ protein kinase/ protein serine/threonine kinase/ protein-tyrosine kinase [Arabidopsis thaliana]
			Cotton16_09415_01	gi|92894380|gb|ABE92196.1| Protein kinase [Medicago truncatula]
			Cotton16_09565_01	putative calcium-dependent protein kinase [Triticum aestivum]
			Cotton16_09827_01	gi|29029020|gb|AAO64889.1| At4g23180 [Arabidopsis thaliana]
			Cotton16_10830_01	gi|113548929|dbj|BAF12372.1| Os03g0440900 [Oryza sativa (japonica cultivar-group)]
			Cotton16_10856_01	gi|26452854|dbj|BAC43506.1| putative protein kinase [Arabidopsis thaliana]
			Cotton16_11217_01	putative receptor-protein kinase [Arabidopsis thaliana]
			Cotton16_11439_01	calcium/calmodulin-dependent protein kinase CaMK3 [Nicotiana tabacum]
			Cotton16_11593_01	gi|46518413|gb|AAS99688.1| At4g34500 [Arabidopsis thaliana]
			Cotton16_11721_01	gi|28059016|gb|AAO29978.1| unknown protein [Arabidopsis thaliana]
			Cotton16_11988_01	putative ATP/GTP-binding protein [Oryza sativa (japonica cultivar-group)]
			Cotton16_12188_01	receptor-like protein kinase 3 [Glycine max]
			Cotton16_12201_01	serine/threonine protein kinase-like [Solanum tuberosum]
			Cotton16_12261_01	gi|110742492|dbj|BAE99164.1| hypothetical protein [Arabidopsis thaliana]
			Cotton16_13524_01	mitogen-activated protein kinase [Nicotiana tabacum]
			Cotton16_14124_01	Contains a weak similarity to disease resistance protein (cf-5) gene from Lycopersicon esculentum gb|AF053993 and contains multiple leucine rich PF|00560 repeats and protein kinase PF|00069 domain. EST gb|T04455 comes from this gene. [Arabidopsis thaliana]
			Cotton16_14536_01	gi|23463045|gb|AAN33192.1| At2g23450/F26B6.10 [Arabidopsis thaliana]
			Cotton16_14926_01	protein kinase like protein [Arabidopsis thaliana]
			Cotton16_15929_01	NSK6; Shaggy-like kinase 6 [Nicotiana tabacum]
			Cotton16_16265_01	CBL-interacting protein kinase 9 [Populus trichocarpa]
			Cotton16_16856_01	putative leucine-rich receptor-like protein kinase [Arabidopsis thaliana]
			Cotton16_17077_01	gi|113579022|dbj|BAF17385.1| Os05g0398000 [Oryza sativa (japonica cultivar-group)]
			Cotton16_17635_01	gi|914079|gb|AAB33196.1| ATPK19=ribosomal-protein S6 kinase homolog [Arabidopsis thaliana, Peptide, 471 aa]
			Cotton16_17704_01	gi|4098172|gb|AAD00239.1| PK11-C1 [Nicotiana tabacum]
			Cotton16_17963_01	putative calcium-dependent protein kinase [Arabidopsis thaliana]
			Cotton16_19960_01	gi|30696480|ref|NP_568809.2| ATP binding / protein kinase/ protein serine/threonine kinase/ protein-tyrosine kinase [Arabidopsis thaliana]
			Cotton16_20128_01	gi|15229508|ref|NP_189017.1| ATP binding / protein binding / protein kinase/ protein serine/threonine kinase/ protein-tyrosine kinase [Arabidopsis thaliana]
			Cotton16_20235_01	ATP binding / kinase/ protein kinase/ protein serine/threonine kinase/ protein-tyrosine kinase [Arabidopsis thaliana]
			Cotton16_20342_01	ethylene receptor [Pyrus pyrifolia]
			Cotton16_20411_01	hypothetical protein MtrDRAFT_AC144341g7v2 [Medicago truncatula]
			Cotton16_20717_01	putative receptor protein kinase PERK1 [Glycine max]
			Cotton16_20770_01	receptor-like protein kinase [Nicotiana tabacum]
			Cotton16_21244_01	CBL-interacting protein kinase 22 [Populus trichocarpa]
			Cotton16_21706_01	gi|30793907|gb|AAP40406.1| putative leucine-rich repeat transmembrane protein kinase [Arabidopsis thaliana]
			Cotton16_22109_01	putative receptor-protein kinase [Arabidopsis thaliana]
			Cotton16_22222_01	gi|15240142|ref|NP_196292.1| ATP binding / carbohydrate binding / kinase/ protein kinase/ protein serine/threonine kinase/ protein-tyrosine kinase [Arabidopsis thaliana]
			Cotton16_22294_01	Protein kinase [Medicago truncatula]
			Cotton16_22322_01	gi|20197009|gb|AAM14871.1| putative protein kinase [Arabidopsis thaliana]
			Cotton16_22388_01	receptor-like protein kinase 1 [Glycine max]
			Cotton16_22597_01	gi|113563796|dbj|BAF14139.1| Os04g0201900 [Oryza sativa (japonica cultivar-group)]
			Cotton16_22711_01	gi|114213519|gb|ABI54342.1| At3g23000 [Arabidopsis thaliana]
			Cotton16_22819_01	gi|110738634|dbj|BAF01242.1| putative PREG1-like negative regulator [Arabidopsis thaliana]
			Cotton16_25025_01	gi|113578589|dbj|BAF16952.1| Os05g0256500 [Oryza sativa (japonica cultivar-group)]
			Cotton16_25059_01	putative serine-threonine protein kinase [Cucumis sativus]
			Cotton16_25195_01	lectin-like receptor kinase 7;3 [Medicago truncatula]
			Cotton16_25899_01	gi|26983892|gb|AAN86198.1| unknown protein [Arabidopsis thaliana]
			Cotton16_26012_01	gi|21689741|gb|AAM67514.1| putative protein kinase [Arabidopsis thaliana]
			Cotton16_26176_01	putative mitogen-activated protein kinase kinase [Vitis aestivalis]
			Cotton16_26493_01	gi|51971929|dbj|BAD44629.1| leucine rich repeat receptor kinase-like protein [Arabidopsis thaliana]
			Cotton16_26846_01	gi|22655372|gb|AAM98278.1| At4g18950/F13C5_120 [Arabidopsis thaliana]
			Cotton16_26869_01	CBL-interacting protein kinase 22 [Populus trichocarpa]
			Cotton16_28395_01	gi|113579363|dbj|BAF17726.1| Os05g0471000 [Oryza sativa (japonica cultivar-group)]
			Cotton16_28565_01	gi|14517372|gb|AAK62577.1| At1g09570/F14J9_27 [Arabidopsis thaliana]
			Cotton16_28710_01	gi|113624085|dbj|BAF24030.1| Os08g0491200 [Oryza sativa (japonica cultivar-group)]
			Cotton16_28824_01	ATP binding / protein kinase/ protein serine/threonine kinase/ protein-tyrosine kinase [Arabidopsis thaliana]
			Cotton16_29323_01	Protein kinase; Concanavalin A-like lectin/glucanase [Medicago truncatula]
			Cotton16_29402_01	gi|4098172|gb|AAD00239.1| PK11-C1 [Nicotiana tabacum]
			Cotton16_29495_01	CBL-interacting protein kinase 12 [Populus trichocarpa]
			Cotton16_29597_01	Protein kinase [Medicago truncatula]
			Cotton16_29820_01	gi|23197888|gb|AAN15471.1| Unknown protein [Arabidopsis thaliana]
			Cotton16_30141_01	CBL-interacting protein kinase 9 [Populus trichocarpa]
			Cotton16_30360_01	retrotransposon protein, putative, unclassified [Oryza sativa (japonica cultivar-group)]
			Cotton16_30462_01	putative protein kinase [Ipomoea trifida]
			Cotton16_30465_01	gi|21593561|gb|AAM65528.1| putative protein phosphatase [Arabidopsis thaliana]
			Cotton16_30569_01	gi|12229654|sp|Q9LIK7|ACA13_ARATH Putative calcium-transporting ATPase 13, plasma membrane-type (Ca(2+)-ATPase isoform 13)
			Cotton16_30815_01	gi|3643604|gb|AAC42251.1| putative receptor-like protein kinase [Arabidopsis thaliana]
			Cotton16_32247_01	gi|20148299|gb|AAM10040.1| putative casein kinase II catalytic (alpha) subunit [Arabidopsis thaliana]
			Cotton16_33176_01	gi|21689741|gb|AAM67514.1| putative protein kinase [Arabidopsis thaliana]
			Cotton16_33660_01	gi|113648827|dbj|BAF29339.1| Os12g0182300 [Oryza sativa (japonica cultivar-group)]
			Cotton16_33845_01	ATP binding / kinase/ protein kinase/ protein serine/threonine kinase/ protein-tyrosine kinase [Arabidopsis thaliana]
			Cotton16_34166_01	gi|24111303|gb|AAN46775.1| At2g42880/F7D19.12 [Arabidopsis thaliana]
			Cotton16_34345_01	gi|17104597|gb|AAL34187.1| unknown protein [Arabidopsis thaliana]
			Cotton16_34615_01	putative ankyrin-kinase [Oryza sativa (japonica cultivar-group)]
			Cotton16_34627_01	gi|110735935|dbj|BAE99942.1| putative protein kinase [Arabidopsis thaliana]
			Cotton16_35029_01	putative receptor protein kinase [Arabidopsis thaliana]
			Cotton16_35314_01	putative protein kinase; 59396-62219 [Arabidopsis thaliana]
			Cotton16_42313_01	gi|113548929|dbj|BAF12372.1| Os03g0440900 [Oryza sativa (japonica cultivar-group)]
			Cotton16_38001_01	Avr9/Cf-9 induced kinase 1 [Nicotiana tabacum]
			Cotton16_46399_01	putative receptor protein kinase; 10992-14231 [Arabidopsis thaliana]
			Cotton16_42789_01	Protein kinase; Concanavalin A-like lectin/glucanase [Medicago truncatula]
			Cotton16_38764_01	gi|92898828|gb|ABE94360.1| Amino acid-binding ACT [Medicago truncatula]
			Cotton16_44659_01	calcium-dependent protein kinase 8 [Nicotiana plumbaginifolia]
			Cotton16_59259_01	receptor protein kinase PERK1 [Brassica napus]
			Cotton16_42749_01	leucine-rich repeat receptor-like kinase At1g09970 [Arabidopsis thaliana]
			Cotton16_41649_01	Contains similarity to a Receptor-like Protein Kinase 5 Precursor from Arabidopsis thaliana gi|1350783 and contains an Eukaryotic Protein Kinase PF|00069 domain and Leucine Rich PF|00560 repeats
			Cotton16_46210_01	gi|7267255|emb|CAB81038.1| AT4g04960 [Arabidopsis thaliana]
			Cotton16_38122_01	gi|29029020|gb|AAO64889.1| At4g23180 [Arabidopsis thaliana]
			Cotton16_56450_01	putative protein kinase [Arabidopsis thaliana]
			Cotton16_45920_01	putative receptor protein kinase [Arabidopsis thaliana]
			Cotton16_00800_03	putative receptor protein kinase [Arabidopsis thaliana]
			Cotton16_38261_01	gi|113639944|dbj|BAF27249.1| Os10g0564500 [Oryza sativa (japonica cultivar-group)]
			Cotton16_52854_01	ACT domain, putative [Medicago truncatula]
			Cotton16_47629_01	gi|116265934|gb|ABJ91215.1| CBL-interacting protein kinase 8 [Populus trichocarpa]
			Cotton16_20342_02	ethylene receptor [Fragaria x ananassa]
			Cotton16_44902_01	gi|22095656|sp|O81122|ETR1_MALDO Ethylene receptor
			Cotton16_33913_02	CBL-interacting protein kinase 20 [Populus trichocarpa]
			Cotton16_13029_02	SNF1-related protein kinase [Cucumis sativus]
			Cotton16_37129_01	receptor protein kinase like protein [Arabidopsis thaliana]
			Cotton16_61078_01	lectin-like receptor kinase 7;2 [Medicago truncatula]
			Cotton16_45454_01	serine/threonine kinase [Arabidopsis thaliana]
			Cotton16_36022_02	gi|113624339|dbj|BAF24284.1| Os08g0538300 [Oryza sativa (japonica cultivar-group)]
			Cotton16_13339_03	gi|110740699|dbj|BAE98451.1| putative protein kinase [Arabidopsis thaliana]
			Cotton16_55933_01	gi|110741931|dbj|BAE98906.1| putative protein kinase [Arabidopsis thaliana]
			Cotton16_44847_01	putative receptor serine/threonine kinase PR5K [Oryza sativa (japonica cultivar-group)]
			Cotton16_03881_02	serine protein kinase like protein [Arabidopsis thaliana]
			Cotton16_17963_02	gi|91806884|gb|ABE66169.1| calcium-dependent protein kinase/CDPK [Arabidopsis thaliana]
			Cotton16_06225_02	calcium/calmodulin-regulated receptor-like kinase [Medicago sativa]
			Cotton16_36564_01	gi|27311943|gb|AAO00937.1| serine/threonine specific protein kinase-like [Arabidopsis thaliana]
			Cotton16_00001_918	gi|23197888|gb|AAN15471.1| Unknown protein [Arabidopsis thaliana]
			Cotton16_01056_03	putative serine-threonine protein kinase [Cucumis sativus]
			Cotton16_19990_02	gi|41323415|gb|AAR99876.1| strubbelig receptor family 8 [Arabidopsis thaliana]
			Cotton16_60994_01	gi|26452854|dbj|BAC43506.1| putative protein kinase [Arabidopsis thaliana]
			Cotton16_56258_01	gi|62996992|gb|AAY24540.1| casein kinase 1-like protein 11 [Arabidopsis thaliana]
			Cotton16_27254_02	gi|7270570|emb|CAB81527.1| putative receptor protein kinase [Arabidopsis thaliana]
			Cotton16_44830_01	mitogen-activated protein kinase 1 [Lycopersicon esculentum]
			Cotton16_46008_01	receptor protein kinase-like protein [Capsicum annuum]
			Cotton16_40558_01	CBL-interacting protein kinase 6 [Populus trichocarpa]
			Cotton16_45790_01	gi|15219417|ref|NP_178075.1| ATP binding / protein kinase/ protein serine/threonine kinase/ protein-tyrosine kinase [Arabidopsis thaliana]
			Cotton16_57731_01	Avr9/Cf-9 induced kinase 1 [Nicotiana tabacum]
			Cotton16_45042_01	gi|113639944|dbj|BAF27249.1| Os10g0564500 [Oryza sativa (japonica cultivar-group)]
			Cotton16_52237_01	gi|25083647|gb|AAN72100.1| protein kinase-like protein [Arabidopsis thaliana]
			Cotton16_60984_01	gi|113535526|dbj|BAF07909.1| Os02g0165100 [Oryza sativa (japonica cultivar-group)]
			Cotton16_47219_01	protein serine/threonine kinase-like protein [Arabidopsis thaliana]
			Cotton16_52723_01	ATP binding / kinase/ protein kinase/ protein serine/threonine kinase/ protein-tyrosine kinase [Arabidopsis thaliana]
			Cotton16_57766_01	unnamed protein product [Arabidopsis thaliana]
GO:0009751	response to salicylic acid stimulus	0.000245	Cotton16_00021_04	LEDI-5c protein [Lithospermum erythrorhizon]
			Cotton16_00118_05	mitogen-activated protein kinase 4 [Petroselinum crispum]
			Cotton16_00203_01	transcription factor Myb1 [Malus xiaojinensis]
			Cotton16_00253_01	transcription factor Myb1 [Malus xiaojinensis]
			Cotton16_00954_01	gi|22655101|gb|AAM98141.1| polyubiquitin UBQ10 [Arabidopsis thaliana]
			Cotton16_05467_01	gi|20259541|gb|AAM13890.1| putative receptor protein kinase [Arabidopsis thaliana]
			Cotton16_08082_01	gi|33867796|gb|AAQ55219.1| LSD1-like [Arabidopsis thaliana]
			Cotton16_08387_01	MYB transcription factor MYB93 [Glycine max]
			Cotton16_09361_01	gi|33867796|gb|AAQ55219.1| LSD1-like [Arabidopsis thaliana]
			Cotton16_10890_01	12-oxophytodienoate reductase [Hevea brasiliensis]
			Cotton16_11637_01	MYB transcription factor [Hevea brasiliensis]
			Cotton16_11781_01	gi|91805789|gb|ABE65623.1| receptor lectin kinase [Arabidopsis thaliana]
			Cotton16_11832_01	WRKY78 [Glycine max]
			Cotton16_13524_01	mitogen-activated protein kinase [Nicotiana tabacum]
			Cotton16_15299_01	MYB transcription factor MYB185 [Glycine max]
			Cotton16_17389_01	transcription factor Myb1 [Malus xiaojinensis]
			Cotton16_19223_01	MYB transcription factor MYB93 [Glycine max]
			Cotton16_21565_01	pathogenesis-related protein [Pyrus pyrifolia]
			Cotton16_22229_01	MYB transcription factor MYB93 [Glycine max]
			Cotton16_24997_01	transcription factor Myb1 [Malus xiaojinensis]
			Cotton16_25195_01	lectin-like receptor kinase 7;3 [Medicago truncatula]
			Cotton16_25453_01	HMG-CoA synthase 2 [Hevea brasiliensis]
			Cotton16_32721_01	EDS1 [Nicotiana tabacum]
			Cotton16_33797_01	gi|15237530|ref|NP_198915.1| carboxylic ester hydrolase/ hydrolase, acting on ester bonds / lipase [Arabidopsis thaliana]
			Cotton16_34919_01	gi|33867796|gb|AAQ55219.1| LSD1-like [Arabidopsis thaliana]
			Cotton16_35569_01	pathogenesis-related protein 1a [Malus x domestica]
			Cotton16_35643_01	WRKY DNA -binding domain, putative [Medicago truncatula]
			Cotton16_62206_01	transcription factor Myb1 [Malus xiaojinensis]
			Cotton16_18880_02	F2E2.14 [Arabidopsis thaliana]
			Cotton16_34919_02	gi|33867796|gb|AAQ55219.1| LSD1-like [Arabidopsis thaliana]
			Cotton16_61078_01	lectin-like receptor kinase 7;2 [Medicago truncatula]
			Cotton16_17047_02	Myb transcription factor [Vitis vinifera]
			Cotton16_57176_01	Myb transcription factor [Vitis vinifera]
GO:0009753	response to jasmonic acid stimulus	5.71e-06	Cotton16_00001_191	lipoxygenase LOX1 [Populus deltoides]
			Cotton16_00118_05	mitogen-activated protein kinase 4 [Petroselinum crispum]
			Cotton16_00203_01	transcription factor Myb1 [Malus xiaojinensis]
			Cotton16_00253_01	transcription factor Myb1 [Malus xiaojinensis]
			Cotton16_00299_03	phaseolin G-box binding protein PG2 [Phaseolus vulgaris]
			Cotton16_00427_01	GDP-D-mannose pyrophosphorylase [Viola baoshanensis]
			Cotton16_01392_01	gi|23506051|gb|AAN28885.1| At3g21670/MIL23_23 [Arabidopsis thaliana]
			Cotton16_08387_01	MYB transcription factor MYB93 [Glycine max]
			Cotton16_10732_01	coronatine-insensitive 1 [Nicotiana attenuata]
			Cotton16_10967_01	dehydroascorbate reductase [Nicotiana tabacum]
			Cotton16_13524_01	mitogen-activated protein kinase [Nicotiana tabacum]
			Cotton16_15299_01	MYB transcription factor MYB185 [Glycine max]
			Cotton16_17389_01	transcription factor Myb1 [Malus xiaojinensis]
			Cotton16_19223_01	MYB transcription factor MYB93 [Glycine max]
			Cotton16_19739_01	Zinc finger, CCCH-type [Medicago truncatula]
			Cotton16_21565_01	pathogenesis-related protein [Pyrus pyrifolia]
			Cotton16_22229_01	MYB transcription factor MYB93 [Glycine max]
			Cotton16_23831_01	MYC transcription factor [Solanum tuberosum]
			Cotton16_24662_01	GDP-D-mannose pyrophosphorylase [Viola baoshanensis]
			Cotton16_24997_01	transcription factor Myb1 [Malus xiaojinensis]
			Cotton16_27821_01	gi|25083840|gb|AAN72125.1| putative CCCH-type zinc finger protein [Arabidopsis thaliana]
			Cotton16_29242_01	Zinc finger, CCCH-type [Medicago truncatula]
			Cotton16_31327_01	Putative cullin [Oryza sativa]
			Cotton16_31415_01	dehydroascorbate reductase [Nicotiana tabacum]
			Cotton16_32275_01	nitrate transporter [Cicer arietinum]
			Cotton16_32797_01	Zinc finger, CCCH-type [Medicago truncatula]
			Cotton16_32896_01	GSH-dependent dehydroascorbate reductase 1, putative [Arabidopsis thaliana]
			Cotton16_35569_01	pathogenesis-related protein 1a [Malus x domestica]
			Cotton16_35961_01	ATP8 [Arabidopsis thaliana]
			Cotton16_62206_01	transcription factor Myb1 [Malus xiaojinensis]
			Cotton16_00299_05	phaseolin G-box binding protein PG2 [Phaseolus vulgaris]
			Cotton16_46642_01	MYC transcription factor [Solanum tuberosum]
			Cotton16_36110_01	putative nitrate transporter [Arabidopsis thaliana]
			Cotton16_17047_02	Myb transcription factor [Vitis vinifera]
			Cotton16_57176_01	Myb transcription factor [Vitis vinifera]
			Cotton16_50820_01	nitrate transporter [Cicer arietinum]
			Cotton16_53002_01	gi|46397597|gb|AAS91732.1| radical-induced cell death 1-1 [Arabidopsis thaliana]
			Cotton16_00002_067	gi|7433647|pir||S72532 acetyl-CoA C-acyltransferase (EC 2.3.1.16) precursor - cucurbit
			Cotton16_00021_04	LEDI-5c protein [Lithospermum erythrorhizon]
			Cotton16_00094_04	4-coumarate:CoA ligase [Populus tremuloides]
			Cotton16_00434_03	H0515C11.3 [Oryza sativa (indica cultivar-group)]
			Cotton16_00477_03	hypothetical protein [Arabidopsis thaliana]
			Cotton16_00680_02	gi|110743418|dbj|BAE99595.1| WRKY transcription factor 17 [Arabidopsis thaliana]
			Cotton16_01089_02	brassinosteroid receptor [Pisum sativum]
			Cotton16_01286_02	gi|28059412|gb|AAO30056.1| putative syntaxin [Arabidopsis thaliana]
			Cotton16_01847_01	gi|79326231|ref|NP_001031781.1| ADR1-L1; ATP binding [Arabidopsis thaliana]
			Cotton16_05076_01	gi|110743895|dbj|BAE99782.1| hypothetical protein [Arabidopsis thaliana]
			Cotton16_07611_01	gi|21436145|gb|AAM51319.1| putative syntaxin [Arabidopsis thaliana]
			Cotton16_07711_01	unknown [Arabidopsis thaliana]
			Cotton16_08001_01	Leucine Rich Repeat family protein, expressed [Oryza sativa (japonica cultivar-group)]
			Cotton16_08082_01	gi|33867796|gb|AAQ55219.1| LSD1-like [Arabidopsis thaliana]
			Cotton16_09361_01	gi|33867796|gb|AAQ55219.1| LSD1-like [Arabidopsis thaliana]
			Cotton16_09643_01	TIR-NBS-LRR type disease resistance protein [Populus trichocarpa]
			Cotton16_10890_01	12-oxophytodienoate reductase [Hevea brasiliensis]
			Cotton16_10994_01	gi|110743418|dbj|BAE99595.1| WRKY transcription factor 17 [Arabidopsis thaliana]
			Cotton16_11721_01	gi|28059016|gb|AAO29978.1| unknown protein [Arabidopsis thaliana]
			Cotton16_11832_01	WRKY78 [Glycine max]
			Cotton16_11977_01	unknown protein [Arabidopsis thaliana]
			Cotton16_12062_01	ATP binding / transmembrane receptor [Arabidopsis thaliana]
			Cotton16_15361_01	ATP binding / transmembrane receptor [Arabidopsis thaliana]
			Cotton16_17001_01	Myb oncoprotein homolog {clone 306} [Antirrhinum majus=snapdragons, J1:522, flowers, Peptide, 316 aa]
			Cotton16_18393_01	probable WRKY-type DNA binding protein [imported] - Arabidopsis thaliana
			Cotton16_18656_01	allene oxide synthase [Solanum tuberosum]
			Cotton16_19817_01	gi|4038973|gb|AAC97599.1| 4-coumarate:CoA ligase isoenzyme 3 [Glycine max]
			Cotton16_19939_01	gi|110743895|dbj|BAE99782.1| hypothetical protein [Arabidopsis thaliana]
			Cotton16_24005_01	proteasome-like protein alpha subunit [Solanum tuberosum]
			Cotton16_24444_01	gi|110743895|dbj|BAE99782.1| hypothetical protein [Arabidopsis thaliana]
			Cotton16_24881_01	disease resistance-responsive family protein [Arachis hypogaea]
			Cotton16_25149_01	gi|7433647|pir||S72532 acetyl-CoA C-acyltransferase (EC 2.3.1.16) precursor - cucurbit
			Cotton16_25453_01	HMG-CoA synthase 2 [Hevea brasiliensis]
			Cotton16_25849_01	gi|113596028|dbj|BAF19902.1| Os06g0597400 [Oryza sativa (japonica cultivar-group)]
			Cotton16_26007_01	ZLL/PNH homologous protein [Oryza sativa (japonica cultivar-group)]
			Cotton16_26176_01	putative mitogen-activated protein kinase kinase [Vitis aestivalis]
			Cotton16_26560_01	hypothetical protein [Arabidopsis thaliana]
			Cotton16_28067_01	4-coumarate:CoA ligase 4 [Populus balsamifera subsp. trichocarpa x Populus deltoides]
			Cotton16_28638_01	gi|30023684|gb|AAP13375.1| At3g20600 [Arabidopsis thaliana]
			Cotton16_28686_01	12-oxophytodienoate reductase [Hevea brasiliensis]
			Cotton16_29402_01	gi|4098172|gb|AAD00239.1| PK11-C1 [Nicotiana tabacum]
			Cotton16_30229_01	cytochrome P450 monooxygenase CYP74A3 [Glycine max]
			Cotton16_31928_01	putative VAMP protein SEC22 [Arabidopsis thaliana]
			Cotton16_32721_01	EDS1 [Nicotiana tabacum]
			Cotton16_32722_01	unknown [Arabidopsis thaliana]
			Cotton16_32936_01	gi|110743418|dbj|BAE99595.1| WRKY transcription factor 17 [Arabidopsis thaliana]
			Cotton16_33141_01	IQ calmodulin-binding region [Medicago truncatula]
			Cotton16_33797_01	gi|15237530|ref|NP_198915.1| carboxylic ester hydrolase/ hydrolase, acting on ester bonds / lipase [Arabidopsis thaliana]
			Cotton16_34919_01	gi|33867796|gb|AAQ55219.1| LSD1-like [Arabidopsis thaliana]
			Cotton16_34963_01	gi|56784513|dbj|BAD82770.1| putative 4-coumarate:CoA ligase [Oryza sativa (japonica cultivar-group)]
			Cotton16_35643_01	WRKY DNA -binding domain, putative [Medicago truncatula]
			Cotton16_37385_01	hypothetical protein [Populus deltoides x Populus maximowiczii]
			Cotton16_60021_01	allene oxide synthase [Solanum tuberosum]
			Cotton16_60560_01	gi|23321161|gb|AAN23090.1| putative rp3 protein [Zea mays]
			Cotton16_58784_01	T7N9.23 [Arabidopsis thaliana]
			Cotton16_53826_01	resistance protein RPP8-like protein [Arabidopsis thaliana]
			Cotton16_18880_02	F2E2.14 [Arabidopsis thaliana]
			Cotton16_28832_02	ring zinc finger protein [Artemisia desertorum]
			Cotton16_34919_02	gi|33867796|gb|AAQ55219.1| LSD1-like [Arabidopsis thaliana]
			Cotton16_36748_02	unknown protein [Arabidopsis thaliana]
			Cotton16_36748_01	unknown protein [Arabidopsis thaliana]
			Cotton16_61153_01	Cotton16_36564_01
			Cotton16_36534_01	-sulfotransferase [Arabidopsis thaliana]
			Cotton16_08001_02	Leucine Rich Repeat family protein, expressed [Oryza sativa (japonica cultivar-group)]
			Cotton16_54422_01	H0515C11.3 [Oryza sativa (indica cultivar-group)]
			Cotton16_61369_01	putative ethylene response factor ERF3a [Vitis aestivalis]
			Cotton16_45042_01	gi|113639944|dbj|BAF27249.1| Os10g0564500 [Oryza sativa (japonica cultivar-group)]
			Cotton16_41619_01	gi|92898898|gb|ABE94417.1| IMP dehydrogenase/GMP reductase [Medicago truncatula]
			Cotton16_44399_01	proline-rich protein [Capsicum annuum]
			Cotton16_58037_01	gi|23296865|gb|AAN13190.1| putative AtHVA22c protein [Arabidopsis thaliana]
			Cotton16_46977_01	MLO1 [Capsicum annuum]
GO:0009723	response to ethylene stimulus	0.00129067	Cotton16_00008_05	gi|23197934|gb|AAN15494.1| unknown protein [Arabidopsis thaliana]
			Cotton16_00203_01	transcription factor Myb1 [Malus xiaojinensis]
			Cotton16_00253_01	transcription factor Myb1 [Malus xiaojinensis]
			Cotton16_01788_02	F22C12.18 [Arabidopsis thaliana]
			Cotton16_01842_01	Transcriptional factor B3; Auxin response factor; Aux/IAA_ARF_dimerisation [Medicago truncatula]
			Cotton16_07391_01	F10A5.15 [Arabidopsis thaliana]
			Cotton16_08387_01	MYB transcription factor MYB93 [Glycine max]
			Cotton16_15299_01	MYB transcription factor MYB185 [Glycine max]
			Cotton16_17389_01	transcription factor Myb1 [Malus xiaojinensis]
			Cotton16_18140_01	gi|21586462|gb|AAM55304.1| auxin influx carrier protein [Medicago truncatula]
			Cotton16_19223_01	MYB transcription factor MYB93 [Glycine max]
			Cotton16_22229_01	MYB transcription factor MYB93 [Glycine max]
			Cotton16_24997_01	transcription factor Myb1 [Malus xiaojinensis]
			Cotton16_28250_01	gi|23197934|gb|AAN15494.1| unknown protein [Arabidopsis thaliana]
			Cotton16_29236_01	NADPH oxidase [Nicotiana tabacum]
			Cotton16_33797_01	gi|15237530|ref|NP_198915.1| carboxylic ester hydrolase/ hydrolase, acting on ester bonds / lipase [Arabidopsis thaliana]
			Cotton16_35961_01	ATP8 [Arabidopsis thaliana]
			Cotton16_62206_01	transcription factor Myb1 [Malus xiaojinensis]
			Cotton16_59401_01	AUX1-like auxin influx carrier protein [Pisum sativum]
			Cotton16_45501_01	respiratory burst oxidase homolog [Nicotiana benthamiana]
			Cotton16_44902_01	gi|22095656|sp|O81122|ETR1_MALDO Ethylene receptor
			Cotton16_61369_01	putative ethylene response factor ERF3a [Vitis aestivalis]
			Cotton16_53002_01	gi|46397597|gb|AAS91732.1| radical-induced cell death 1-1 [Arabidopsis thaliana]
			Cotton16_08082_01	gi|33867796|gb|AAQ55219.1| LSD1-like [Arabidopsis thaliana]
			Cotton16_09361_01	gi|33867796|gb|AAQ55219.1| LSD1-like [Arabidopsis thaliana]
			Cotton16_34919_01	gi|33867796|gb|AAQ55219.1| LSD1-like [Arabidopsis thaliana]
			Cotton16_35961_01	ATP8 [Arabidopsis thaliana]
			Cotton16_34919_02	gi|33867796|gb|AAQ55219.1| LSD1-like [Arabidopsis thaliana]
			Cotton16_53002_01	gi|46397597|gb|AAS91732.1| radical-induced cell death 1-1 [Arabidopsis thaliana]
