# Supplementary material for: Parallel expression evolution of oxidative stress-related genes in fiber from wild and domesticated diploid and polyploid cotton (Gossypium)
Source: BMC Genomics. 2009 Aug 17;10:378. doi: 10.1186/1471-2164-10-378 (PMC2907704; doi:10.1186/1471-2164-10-378)
Supplement: Additional file 2 — Gene annotation and significant over-representation of the ROS-scavenging network in cotton fibers (FDR < 0.01). The data provided represents all up- or down-regulated antioxidant genes in domesticated accession in comparison to their wild relatives. [file 1471-2164-10-378-S2.xls]

## Sheet: Sheet1
Additional file 2. Gene annotation and significant over-representation of the ROS-scavenging network in cotton fibers (FDR < 0.01). ROS-scavenging genes [2] up- and down-regulated in fibers following one or more of three cotton domestication events. Up-and down-regulated genes are represented by red and blue boxes, respectively. Stars denote genes up-regulated in at least two domestication events.
Enzymes	Contig	Gene Name	Up- or down-regulation of antioxidant genes
			G. raimondii	G. arboreum					Wild G. hirsutum	Domesticated G. hirsutum			Wild G. barbadense
															Domesticated G. barbadense
glutathione S- transferase (GST)	Cotton16_00163_01	glutathione S-transferase
	Cotton16_01571_02	glutathione S-transferase
	Cotton16_56047_01	glutathione S-transferase
	Cotton16_05566_01	glutathione S-transferase,		*						*
	Cotton16_10635_01	glutathione S-transferase
	Cotton16_03279_01	glutathione S-transferaseU/1		*						*
	Cotton16_46661_01	glutathione S-transferase
	Cotton16_24079_01	glutathione S-transferase,
	Cotton16_12524_01	glutathione S-transferase U/2		*						*
	Cotton16_19369_01	glutathione S-transferase F1
	Cotton16_02702_01	glutathione S-transferase
	Cotton16_49946_01	glutathione S-transferase U/3		*						*
	Cotton16_02465_01	2,4-D inducible glutathione S-transferase
	Cotton16_22742_01	glutathione S-transferase
	Cotton16_05796_01	glutathione S-transferase U/4
	Cotton16_29158_01	glutathione S-transferase		*						*
	Cotton16_09258_01	glutathione S-transferase
	Cotton16_30944_01	glutathione S-transferase
	Cotton16_35636_01	glutathione S-transferase
	Cotton16_27823_01	putative glutathione peroxidase
glutathione peroxidase (GP)	Cotton16_38052_01	putative glutathione peroxidase
ascorbate peroxidase (APX)	Cotton16_04409_02	thylakoid- ascorbate peroxidase			*					*
	Cotton16_04409_01	ascorbate peroxidase
	Cotton16_32199_01	ascorbate peroxidase
	Cotton16_39176_01	ascorbate peroxidase
	Cotton16_30138_01	ascorbate peroxidase
	Cotton16_01338_02	thylakoid- ascorbate peroxidase			*					*
	Cotton16_33422_01	ascorbate peroxidase
	Cotton16_01361_02	ascorbate peroxidase
	Cotton16_00249_01	ascorbate peroxidase
	Cotton16_35909_01	ascorbate peroxidase
	Cotton16_17225_01	ascorbate peroxidase
	Cotton16_43954_01	ascorbate peroxidase
peroxidase (Prx)	Cotton16_50504_01	peroxidase 1			*										*
	Cotton16_05430_01	peroxidase 2			*										*
	Cotton16_02707_01	peroxidase
	Cotton16_00001_183	peroxidase 3			*										*
	Cotton16_00878_01	putative peroxidase
	Cotton16_49162_01	peroxidase
	Cotton16_00001_216	peroxidase 4			*										*
	Cotton16_16934_01	peroxidase
	Cotton16_53475_01	peroxidase 5			*										*
	Cotton16_00001_209	peroxidase
	Cotton16_02381_01	peroxidase 6			*										*
	Cotton16_00001_096	peroxidase 7			*										*
	Cotton16_00001_190	peroxidase 8			*										*
	Cotton16_00001_243	peroxidase 9			*										*
	Cotton16_16195_01	peroxidase-like protein
catalase (Cat)	Cotton16_00060_03	Catalase isozyme 1
	Cotton16_16463_01	Catalase
superoxide dismutase (SOD)	Cotton16_26794_01	Cu/Zn-superoxide dismutase			*					*
	Cotton16_14498_01	superoxide dismutase
	Cotton16_14929_01	superoxide dismutase
	Cotton16_25748_01	superoxide dismutase
	Cotton16_13373_01	superoxide dismutase
	Cotton16_38794_01	superoxide dismutase
	Cotton16_24679_01	Cu/Zn-superoxide dismutase
	Cotton16_33013_01	Cu/Zn-superoxide dismutase
monodehydroascorbate reductase (MDAR)	Cotton16_34336_01	monodehydroascorbate reductase
	Cotton16_24216_01	monodehydroascorbate reductase
ferritin	Cotton16_17018_01	ferritin-2, chloroplast precursor
	Cotton16_01085_01	ferritin-2, chloroplast precursor
	Cotton16_49375_01	ferritin-2, chloroplast precursor
thioredoxin (Trx)	Cotton16_35795_01	putative thioredoxin reductase
	Cotton16_41366_01	putative thioredoxin reductase
