# Supplementary material for: Parallel expression evolution of oxidative stress-related genes in fiber from wild and domesticated diploid and polyploid cotton (Gossypium)
Source: BMC Genomics. 2009 Aug 17;10:378. doi: 10.1186/1471-2164-10-378 (PMC2907704; doi:10.1186/1471-2164-10-378)
Supplement: Additional file 5 — Assessment of biological processes for up-regulated genes in domesticated accessions relative to their wild forms. The data provided represents all significant biological process observed to be up-regulated in two domesticated accession in comparison to their wild relatives. [file 1471-2164-10-378-S5.xls]

## Sheet: Sheet1
Additional file 5. Assessment of biological processes for up-regulated genes in domesticated accessions relative to their wild forms.
Up-regulated processes in domesticated G. hirsutum
GO	Biological process	pvalue	contig	gene
GO:0016209	antioxidant activity	0.00503083	Cotton16_01338_02	thylakoid-bound ascorbate peroxidase [Nicotiana tabacum]
			Cotton16_03279_01	glutathione S-transferase U1 [Malva pusilla]
			Cotton16_04409_01	gi|7484766|pir||T10190 L-ascorbate peroxidase (EC 1.11.1.11) precursor - cucurbit
			Cotton16_05572_01	gi|66360174|pdb|1TP9|D Chain D, Prx D (Type Ii) From Populus Tremula
			Cotton16_12524_01	glutathione S-transferase U1 [Malva pusilla]
			Cotton16_16463_01	catalase [Populus deltoides]
			Cotton16_29158_01	glutathione S-transferase U1 [Malva pusilla]
			Cotton16_35795_01	gi|20196949|gb|AAB84351.2| putative thioredoxin reductase [Arabidopsis thaliana]
			Cotton16_41366_01	putative thioredoxin reductase [Arabidopsis thaliana]
			Cotton16_49946_01	glutathione S-transferase U1 [Malva pusilla]
GO:0004364	glutathione transferase activity	0.00602765	Cotton16_03279_01	glutathione S-transferase U1 [Malva pusilla]
			Cotton16_12524_01	glutathione S-transferase U1 [Malva pusilla]
			Cotton16_29158_01	glutathione S-transferase U1 [Malva pusilla]
			Cotton16_49946_01	glutathione S-transferase U1 [Malva pusilla]
GO:0004553	hydrolase activity, hydrolyzing O-glycosyl compounds	0.00427542	Cotton16_00002_028	beta-D-glucosidase [Tropaeolum majus]
			Cotton16_01475_01	beta-D-galactosidase [Pyrus pyrifolia]
			Cotton16_03189_01	beta-1,3-glucanase 1 [Ziziphus jujuba]
			Cotton16_04360_01	Glycoside hydrolase, family 17 [Medicago truncatula]
			Cotton16_04516_01	beta-D-glucan exohydrolase [Nicotiana tabacum]
			Cotton16_13296_01	gi|10178280|emb|CAC08338.1| alpha-galactosidase-like protein [Arabidopsis thaliana]
			Cotton16_14314_01	beta-D-glucosidase [Tropaeolum majus]
			Cotton16_20572_01	xylan 1,4-beta-xylosidase [Populus alba x Populus tremula]
			Cotton16_25715_01	gi|116309847|emb|CAH66883.1| OSIGBa0158F13.14 [Oryza sativa (indica cultivar-group)]
			Cotton16_27521_01	beta-D-glucosidase [Tropaeolum majus]
			Cotton16_28249_01	beta-glucosidase, putative [Medicago truncatula]
			Cotton16_31086_01	beta-D-glucosidase [Tropaeolum majus]
			Cotton16_53663_01	gi|15982753|gb|AAL09717.1| AT5g10560/F12B17_90 [Arabidopsis thaliana]
			Cotton16_50466_01	unknown
			Cotton16_40099_01	Soluble acid invertase [Pyrus pyrifolia var. culta]
			Cotton16_42946_01	alpha-D-xylosidase [Tropaeolum majus]
			Cotton16_62157_01	polygalacturonase-like protein [Arabidopsis thaliana]
GO:0004601	peroxidase activity	0.015725	Cotton16_01338_02	thylakoid-bound ascorbate peroxidase [Nicotiana tabacum]
			Cotton16_03279_01	glutathione S-transferase U1 [Malva pusilla]
			Cotton16_04409_01	gi|7484766|pir||T10190 L-ascorbate peroxidase (EC 1.11.1.11) precursor - cucurbit
			Cotton16_05572_01	gi|66360174|pdb|1TP9|D Chain D, Prx D (Type Ii) From Populus Tremula
			Cotton16_12524_01	glutathione S-transferase U1 [Malva pusilla]
			Cotton16_16463_01	catalase [Populus deltoides]
			Cotton16_29158_01	glutathione S-transferase U1 [Malva pusilla]
			Cotton16_49946_01	glutathione S-transferase U1 [Malva pusilla]
GO:0015431	glutathione S-conjugate-exporting ATPase activity	0.019009	Cotton16_17598_01	MRP-like ABC transporter [Arabidopsis thaliana]
			Cotton16_54416_01	MRP-like ABC transporter [Arabidopsis thaliana]
GO:0019430	removal of superoxide radicals	0.0353122	Cotton16_35795_01	gi|20196949|gb|AAB84351.2| putative thioredoxin reductase [Arabidopsis thaliana]
			Cotton16_41366_01	putative thioredoxin reductase [Arabidopsis thaliana]
GO:0016684	oxidoreductase activity, acting on peroxide as acceptor	0.015725	Cotton16_01338_02	thylakoid-bound ascorbate peroxidase [Nicotiana tabacum]
			Cotton16_03279_01	glutathione S-transferase U1 [Malva pusilla]
			Cotton16_04409_01	gi|7484766|pir||T10190 L-ascorbate peroxidase (EC 1.11.1.11) precursor - cucurbit
			Cotton16_05572_01	gi|66360174|pdb|1TP9|D Chain D, Prx D (Type Ii) From Populus Tremula
			Cotton16_12524_01	glutathione S-transferase U1 [Malva pusilla]
			Cotton16_16463_01	catalase [Populus deltoides]
			Cotton16_29158_01	glutathione S-transferase U1 [Malva pusilla]
			Cotton16_49946_01	glutathione S-transferase U1 [Malva pusilla]
GO:0005245	voltage-gated calcium channel activity	0.00546593	Cotton16_17107_01	two-pore calcium channel [Arabidopsis thaliana]
			Cotton16_25302_01	two-pore calcium channel [Arabidopsis thaliana]
Down-regulated processes in domesticated G. hirsutum
GO:0010310	regulation of hydrogen peroxide metabolic process	0.0229209	Cotton16_26080_01	unknown [Arabidopsis thaliana]
			Cotton16_29236_01	NADPH oxidase [Nicotiana tabacum]
GO:0008891	glycolate oxidase activity	0.0390412	Cotton16_51625_01	glycolate oxidase, putative [Arabidopsis thaliana]
GO:0004861	cyclin-dependent protein kinase inhibitor activity	0.0229209	Cotton16_33536_01	cyclin dependent kinase inhibitor [Euphorbia esula]
GO:0009861	jasmonic acid and ethylene-dependent systemic resistance	7.3e-05	Cotton16_09004_01	mitogen-activated protein kinase 4 [Petroselinum crispum]
			Cotton16_20270_01	mangrin [Bruguiera sexangula]
			Cotton16_22715_01	mangrin [Bruguiera sexangula]
			Cotton16_24096_01	mangrin [Bruguiera sexangula]
			Cotton16_25885_01	mangrin [Bruguiera sexangula]
			Cotton16_29509_01	mangrin [Bruguiera sexangula]
Up-regulated processes in domesticated G. barbadense
GO	Biological process	pvalue	contig	gene
GO:0006950	response to stress	0.00252167	Cotton16_00001_096	peroxidase
			Cotton16_00001_183	peroxidase
			Cotton16_00001_190	peroxidase
			Cotton16_00001_216	peroxidase
			Cotton16_00001_243	peroxidase
			Cotton16_00717_01	Putative splicing factor Prp8 [Arabidopsis thaliana]
			Cotton16_01195_02	gi|23197706|gb|AAN15380.1| GH3-like protein [Arabidopsis thaliana]
			Cotton16_01295_01	pyrophosphatase [Beta vulgaris]
			Cotton16_02203_02	gi|110739865|dbj|BAF01838.1| hypothetical protein [Arabidopsis thaliana]
			Cotton16_02381_01	peroxidase
			Cotton16_05430_01	peroxidase
			Cotton16_26070_01	gi|23197706|gb|AAN15380.1| GH3-like protein [Arabidopsis thaliana]
			Cotton16_29574_01	gi|113594957|dbj|BAF18831.1| Os06g0167000 [Oryza sativa (japonica cultivar-group)]
			Cotton16_31248_01	ethylene signaling protein [Prunus persica]
			Cotton16_53475_01	peroxidase
			Cotton16_47727_01	gi|399213|sp|P31542|CLPAB_LYCES ATP-dependent Clp protease ATP-binding subunit clpA homolog CD4B, chloroplast precursor
			Cotton16_50504_01	peroxidase
GO:0004601	peroxidase activity	1.51842e-07	Cotton16_00001_096	peroxidase
			Cotton16_00001_183	peroxidase
			Cotton16_00001_190	peroxidase
			Cotton16_00001_216	peroxidase
			Cotton16_00001_243	peroxidase
			Cotton16_02381_01	peroxidase
			Cotton16_05430_01	peroxidase
			Cotton16_53475_01	peroxidase
			Cotton16_50504_01	peroxidase
GO:0016209	antioxidant activity	6.18692e-07	Cotton16_00001_096	peroxidase
			Cotton16_00001_183	peroxidase
			Cotton16_00001_190	peroxidase
			Cotton16_01338_02	thylakoid-bound ascorbate peroxidase [Nicotiana tabacum]
			Cotton16_00001_216	peroxidase
			Cotton16_00001_243	peroxidase
			Cotton16_02381_01	peroxidase
			Cotton16_05430_01	peroxidase
			Cotton16_53475_01	peroxidase
			Cotton16_50504_01	peroxidase
GO:0051336	regulation of hydrolase activity	0.00548398	Cotton16_11435_01	GDP dissociation inhibitor [Arabidopsis thaliana]
			Cotton16_57943_01	Rab GDI protein [Medicago truncatula]
			Cotton16_28125_01	gi|2764804|emb|CAA55293.1| epoxide hydrolase [Glycine max]
			Cotton16_36508_01	soluble epoxide hydrolase [Brassica napus]
GO:0005245	voltage-gated calcium channel activity	0.000373625	Cotton16_17107_01	two-pore calcium channel [Arabidopsis thaliana]
			Cotton16_25302_01	two-pore calcium channel [Arabidopsis thaliana]
GO:0004707	MAP kinase activity	0.00979227	Cotton16_44830_01	mitogen-activated protein kinase 1 [Lycopersicon esculentum]
			Cotton16_41885_01	WIPK [Nicotiana tabacum]
GO:0004702	receptor signaling protein serine/threonine kinase activity	0.00238291	Cotton16_20128_01	gi|15229508|ref|NP_189017.1| ATP binding / protein binding / protein kinase/ protein serine/threonine kinase/ protein-tyrosine kinase [Arabidopsis thaliana]
			Cotton16_44830_01	mitogen-activated protein kinase 1 [Lycopersicon esculentum]
			Cotton16_41885_01	WIPK [Nicotiana tabacum]
GO:0009867	jasmonic acid mediated signaling pathway	0.0039358	Cotton16_01195_02	gi|23197706|gb|AAN15380.1| GH3-like protein [Arabidopsis thaliana]
			Cotton16_09655_01	DNA-binding protein 4 [Nicotiana tabacum]
			Cotton16_26070_01	gi|23197706|gb|AAN15380.1| GH3-like protein [Arabidopsis thaliana]
GO:0008891	glycolate oxidase activity	0.00294217	Cotton16_36442_01	gi|27754229|gb|AAO22568.1| putative glycolate oxidase [Arabidopsis thaliana]
			Cotton16_51625_01	glycolate oxidase, putative [Arabidopsis thaliana]
Down-regulated processes in domesticated G. barbadense
GO:0004784	superoxide dismutase activity	1.8e-06	Cotton16_14929_01	superoxide dismutase [Fagus sylvatica]
			Cotton16_24679_01	Cu/Zn-superoxide dismutase copper chaperone precursor [Glycine max]
			Cotton16_33013_01	Cu/Zn-superoxide dismutase copper chaperone precursor [Glycine max]
			Cotton16_38794_01	gi|134672|sp|P11796|SODM_NICPL Superoxide dismutase [Mn], mitochondrial precursor
GO:0016117	carotenoid biosynthetic process	0.00282012	Cotton16_22083_01	geranylgeranyl pyrophosphate synthase [Cistus incanus subsp. creticus]
			Cotton16_32356_01	ATP citrate lyase b-subunit [Lupinus albus]
			Cotton16_34596_01	gi|75250205|sp|Q94ID7|GGPPS_HEVBR Geranylgeranyl pyrophosphate synthetase, chloroplast precursor (GGPP synthetase) [Includes: Dimethylallyltranstransferase ; Geranyltranstransferase ; Farnesyltranstransferase ]
GO:0010241	ent-kaurene oxidase activity	0.0142088	Cotton16_05146_01	cytochrome P450 monooxygenase CYP701A16 [Glycine max]
GO:0006800	oxygen and reactive oxygen species metabolic process	0.00247563	Cotton16_14929_01	superoxide dismutase [Fagus sylvatica]
			Cotton16_24679_01	Cu/Zn-superoxide dismutase copper chaperone precursor [Glycine max]
			Cotton16_33013_01	Cu/Zn-superoxide dismutase copper chaperone precursor [Glycine max]
			Cotton16_38794_01	gi|134672|sp|P11796|SODM_NICPL Superoxide dismutase [Mn], mitochondrial precursor
GO:0009539	photosystem II reaction center	0.00949495	Cotton16_36442_01	gi|27754229|gb|AAO22568.1| putative glycolate oxidase [Arabidopsis thaliana]
